# Supplementary material for: An Angiogenic Gene Signature for Prediction of the Prognosis and Therapeutic Responses of Hepatocellular Carcinoma
Source: Int J Mol Sci. 2023 Feb 7;24(4):3324. doi: 10.3390/ijms24043324 (PMC9965274; doi:10.3390/ijms24043324)
Supplement: Supplementary file 1 [file ijms-24-03324-s001.zip]

Archive with 1 entries (1 files):
- ijms-2160053-supplementary.pdf
